# Supplementary material for: Augmented, Mixed, and Virtual Reality-Based Head-Mounted Devices for Medical Education: Systematic Review
Source: JMIR Serious Games. 2021 Jul 8;9(3):e29080. doi: 10.2196/29080 (PMC8299342; doi:10.2196/29080)
Supplement: Multimedia Appendix 2 [file games_v9i3e29080_app2.xlsx]

## Sheet: Tabelle1
Multimedia Appendix 2. Search strings.
Search string	Search type	Pubmed							Total
(“Virtual Reality”) AND (medical OR health OR clinical) AND (education OR teaching OR training OR learning) Filter: 01/01/2014 – 31/05/19, Best match	Search Results
("Virtual Reality"[Mesh]) AND "Education, Medical"[Mesh] Filter: 01/01/2014 – 31/05/19, Best match	MeSH Terms
(“Augmented Reality”) AND (medical OR health OR clinical) AND (education OR teaching OR training OR learning) Filter: 01/01/2014 – 31/05/19, Best match	Search Results
("Augmented Reality") AND "Education, Medical"[Mesh] Filter: 01/01/2014 – 31/05/19, Best match	MeSH Terms
(“Mixed Reality”) AND (medical OR health OR clinical) AND (education OR teaching OR training OR learning) Filter: 01/01/2014 – 31/05/19, Best match	Search Results
("Mixed Reality") AND "Education, Medical"[Mesh] Filter: 01/01/2014 – 31/05/19, Best match	MeSH Terms
Search string	Search type	Pubmed	ERIC	Cochrane	SciDir	WebSc	PsycInf	Scholar	Total
Filters used		Date 01/01/14 – 31/05/19 (all fields), best match	Date 2014 – 2019 peer-reviewed only	Date 01/01/14 – 31/05/19 title-abstract-keyword default	Date 01/01/14 – 31/05/19 review articles, research articles	Date 01/01/14 – 31/05/19 topic search (TS=) (searches for title-abstract-keyword)	Date 01/01/14 – 31/05/19 peer-reviewed, English publication year: 2014-19 published date: 01/14 – 05/19	Date 2014 – 2019 no patents first 200 only
Virtual Reality” AND (medical OR health OR clinical) AND (education OR teaching OR training OR learning)	Search Results	1709	58	747 T / 9 R/1P	3945	1045	428	33800 (200)	8142
	MeSH Terms	77	-	12 T	-	-	24	-	117
	Total	1786	58	769	3945	1045	452	200	8255
Augmented Reality” AND (medical OR health OR clinical) AND (education OR teaching OR training OR learning)	Search Results	232	25	42 T / -	1307	162	28	18700 (200)	1996
	MeSH Terms	31	-	8 T	-	-	2	-	42
	Total	263	25	50	1307	162	30	200	2037
Mixed Reality" AND (medical OR health OR clinical) AND (education OR teaching OR training OR learning)	Search Results	58	24	3 T	235	39	6	10200 (200)	565
	MeSH Terms	5	-	1 T	-	-	-	-	6
	Total	63	24	4	235	39	6	200	571
	TOTAL	2112	107	823	5487	1246	488	600	10863
Grey Literature				Global Index Medicus	World Cat	Popline	3ie	Medbox	Total
"virtual reality" AND "medical education"				3	15 (1.095)	-	-	-	18
"augmented reality AND "medical education"				-	15 (415)	-	-	-	15
"mixed reality" AND "medical education"				-	15 (144)	-	-	-	15
	Total								48
Reference List Search									79
WHO website
“virtual reality” “augmented reality” “mixed reality” “education” "digital health" “simulation” “virtual learning” “virtual care” site: who.int via Google custom range: 1/1/14 - 5/19									4
Industry reports
virtual reality” “augmented reality” “mixed reality” “education”									6
	Total								89
	TOTAL								11000
